# Supplementary material for: MicroRNA 196a contributes to the aggressiveness of esophageal adenocarcinoma through the MYC/TERT/NFκB axis
Source: Mol Oncol. 2025 Sep 16;19(11):3305–24. doi: 10.1002/1878-0261.70048 (PMC12591326; doi:10.1002/1878-0261.70048)
Supplement: Supplementary file 1 — Fig. S1. microRNA (miRNA) 196 family induces a phenotype switch in OE33 cells and increased expression of epithelial‐to‐mesenchymal transition markers in OE19 cells. Fig. S2. Overexpression of miR‐196a in non‐transformed esophagus epithelial Het‐1A cells does not induce aggressiveness traits. Fig. S3. miR‐196a effects are mediated by NFκB signaling pathway. Fig. S4. miR‐196a effects are not mediated by TERC. Fig. S5. miR‐196a effects are mediated by TERT. Fig. S6. miR‐196a effects are mediated via c‐MYC. Fig. S7. miR‐196a effects are mediated via c‐MYC. Fig. S8. MYC/TERT/NFκB axis is hyperactive in BE patients with high risk of developing EAC. Table S1. Primers used in this study. [file MOL2-19-3305-s001.zip]

Archive with 2 entries (2 files):
- mol270048-sup-0001-DataS1.pdf
- mol270048-sup-0002-TableS1.docx
